# Supplementary material for: Parental Pre and Postnatal Depression: The Longitudinal Associations with Child Negative Affectivity and Dysfunctional Mother–Child Feeding Interactions
Source: Children (Basel). 2023 Mar 16;10(3):565. doi: 10.3390/children10030565 (PMC10047090; doi:10.3390/children10030565)
Supplement: Supplementary file 1 [file children-10-00565-s001.zip]

Archive with 1 entries (1 files):
- children-2227098-supplementary.pdf
